# Supplementary material for: Transcriptomic Investigation of FoxM1-Mediated Neuroprotection by hAEC-Derived Exosomes in an In Vitro Ischemic Stroke Model
Source: Biology (Basel). 2025 Oct 7;14(10):1368. doi: 10.3390/biology14101368 (PMC12561972; doi:10.3390/biology14101368)
Supplement: Supplementary file 1 [file biology-14-01368-s001.zip]

Archive with 1 entries (1 files):
- biology-3845635-supplementary.pdf
